# Supplementary material for: Effects of Bacillus amyloliquefaciens on Growth Performance, Immune Performance, Antioxidant Capacity, Jejunal Microbiota and Transcriptome of Zi Geese
Source: Animals (Basel). 2026 Jul 20;16(14):2243. doi: 10.3390/ani16142243 (PMC13404800; doi:10.3390/ani16142243)
Supplement: Supplementary file 1 [file animals-16-02243-s001.zip]

Archive with 1 entries (1 files):
- animals-4436348-supplementary.pdf
